# Supplementary material for: GSTP1 improves CAR-T cell proliferation and cytotoxicity to combat lymphoma
Source: Front Immunol. 2025 Sep 26;16:1665407. doi: 10.3389/fimmu.2025.1665407 (PMC12511145; doi:10.3389/fimmu.2025.1665407)
Supplement: Supplementary file 1 [file DataSheet1.zip]

Archive with 68 entries (40 files):
- Raw date/Figure1/
- Raw date/Figure1/A/
- Raw date/Figure1/A/genecorr_plot (1).jpg
- Raw date/Figure1/A/genecorr_plot (10).jpg
- Raw date/Figure1/A/genecorr_plot (11).jpg
- Raw date/Figure1/A/genecorr_plot (12).jpg
- Raw date/Figure1/A/genecorr_plot (13).jpg
- Raw date/Figure1/A/genecorr_plot (14).jpg
- Raw date/Figure1/A/genecorr_plot (2).jpg
- Raw date/Figure1/A/genecorr_plot (3).jpg
- Raw date/Figure1/A/genecorr_plot (4).jpg
- Raw date/Figure1/A/genecorr_plot (5).jpg
- Raw date/Figure1/A/genecorr_plot (6).jpg
- Raw date/Figure1/A/genecorr_plot (7).jpg
- Raw date/Figure1/A/genecorr_plot (8).jpg
- Raw date/Figure1/A/genecorr_plot (9).jpg
- Raw date/Figure1/A/genecorr_table (1).csv
- Raw date/Figure1/A/genecorr_table (2).jpg
- Raw date/Figure1/A/genecorr_table (2).pdf
- Raw date/Figure1/B/
- Raw date/Figure1/B/Healthy donors 1-45.xlsx
- Raw date/Figure1/B/Patients 1-61.xlsx
- Raw date/Figure2/
- Raw date/Figure2/C/
- Raw date/Figure2/C/Mean value of ROS.xlsx
- Raw date/Figure2/D/
- Raw date/Figure2/D/Expression of GSTP1(WB).xlsx
- Raw date/Figure2/D/Validation of T cell exhaustion model (WB).pdf
- Raw date/Figure2/E/
- Raw date/Figure2/E/Transduction of shBLIMP1 in T cell.xlsx
- Raw date/Figure2/F/
- Raw date/Figure2/F/Raw date of dual-luciferase assay.xlsx
- Raw date/Figure2/G/
- Raw date/Figure2/G/Raw date of ChIP-qPCR.xlsx
- Raw date/Figure2/H/
- Raw date/Figure2/H/Raw date of ChIP-qPCR.pdf
- Raw date/Figure3/
- Raw date/Figure3/B-C/
- Raw date/Figure3/B-C/qRT-PCR and WB (293T and T cell).xlsx
- Raw date/Figure3/E/
- Raw date/Figure3/E/qPCR-T cell-GSTP1.xlsx
- Raw date/Figure3/E/Validation of GSTP1 CAR-T and shGSTP1 CAR-Tú¿WB).pdf
- Raw date/Figure4/
- Raw date/Figure4/A/
- Raw date/Figure4/A/CD4+CAR-T and CD8+CAR-T.xlsx
- Raw date/Figure4/B/
- Raw date/Figure4/B/Mean of PD-1.xlsx
- Raw date/Figure4/C/
- Raw date/Figure4/C/Mean of CTLA-4.xlsx
- Raw date/Figure5/
- Raw date/Figure5/A/
- Raw date/Figure5/A/IL-2 group/
- Raw date/Figure5/A/IL-2 group/GSTP1 enhances the proliferation and cytotoxicity of CAR-T cells to combat lymphoma.docx
- Raw date/Figure5/A/K562 group/
- Raw date/Figure5/B/
- Raw date/Figure5/B/The number of CAR-T cell in complete medium.xlsx
- Raw date/Figure5/C/
- Raw date/Figure5/C/cell cycle.xlsx
- Raw date/Figure5/D/
- Raw date/Figure5/D/Apoptosis.xlsx
- Raw date/Figure6/
- Raw date/Figure6/Raw date of A-E.xlsx
- Raw date/Figure7/
- Raw date/Figure7/B-E/
- Raw date/Figure7/B-E/Total Flux.xlsx
- Raw date/Figure7/F-H/
- Raw date/Figure7/F-H/Residual of CAR-T.xlsx
- Raw date/Figure7/F-H/Survial of mice.xlsx
