# Supplementary material for: GSTP1 improves CAR-T cell proliferation and cytotoxicity to combat lymphoma
Source: Front Immunol. 2025 Sep 26;16:1665407. doi: 10.3389/fimmu.2025.1665407 (PMC12511145; doi:10.3389/fimmu.2025.1665407)
Supplement: Supplementary file 1 [file DataSheet1.zip › Raw date/Figure1/A/genecorr_table (1).csv]

cancer	infiltrates	rho	p	adj.p
ACC (n=79)	BATF	0.157887049659202	0.164621073067514	0.241329321774366
ACC (n=79)	CTLA4	0.247313306159655	0.0279927242060321	0.0542419569390242
ACC (n=79)	HAVCR2	0.204040895813048	0.0712822966316409	0.123969211533288
ACC (n=79)	ID3	0.202775073028238	0.0730935725709904	0.126334569875786
ACC (n=79)	IRF4	0.248327323510976	0.0273356894345389	0.0533379306039784
ACC (n=79)	NR4A1	0.0179406037000974	0.875299611177555	0.91278916621868
ACC (n=79)	NR4A2	-0.0102969814995131	0.928235436994204	0.945112444939553
ACC (n=79)	NR4A3	-0.25253164556962	0.024748908915688	0.0489731059815735
ACC (n=79)	PDCD1	0.188452745573567	0.0962633185236704	0.158614962998314
ACC (n=79)	PRDM1	0.352117818889971	0.00146067045268608	0.00425016996645073
ACC (n=79)	SOX4	0.0852366433599241	0.455132944191036	0.541134710715457
ACC (n=79)	TIGIT	0.335179640138525	0.00253177439900443	0.00672588920002303
ACC (n=79)	TOX	0.24749848022688	0.0278717539927792	0.0541950772081819
ACC (n=79)	TOX2	-0.218465302251503	0.0530829410368023	0.0952770736557991
BLCA (n=408)	BATF	-0.128192951560025	0.0095383871481545	0.0213612181447949
BLCA (n=408)	CTLA4	-0.0391316493104549	0.430522714376737	0.524114608806462
BLCA (n=408)	HAVCR2	-0.080334227249228	0.105165038711187	0.168011316693555
BLCA (n=408)	ID3	-0.018096054555137	0.715536349865377	0.781092311743881
BLCA (n=408)	IRF4	-0.148238919205103	0.00268482319775917	0.00703369319063699
BLCA (n=408)	NR4A1	-0.124743142001879	0.0116751178492437	0.0250500612857337
BLCA (n=408)	NR4A2	-0.0490967609477605	0.322535927333466	0.412374701613563
BLCA (n=408)	NR4A3	-0.182782360043974	0.000205617043673699	0.000710774965785624
BLCA (n=408)	PDCD1	-0.0740999423828289	0.135121213010393	0.208451458087659
BLCA (n=408)	PRDM1	0.0413720272054804	0.404581404824505	0.499043142514808
BLCA (n=408)	SOX4	-0.0864442230758929	0.0811597048712172	0.138838019006165
BLCA (n=408)	TIGIT	-0.0672573090459473	0.175131396851949	0.253420109139771
BLCA (n=408)	TOX	-0.162395748887306	0.000994606241655167	0.00304360379960051
BLCA (n=408)	TOX2	-0.0496139223307352	0.317458996371094	0.408682845903017
BRCA (n=1100)	BATF	-0.0872211493425307	0.00379124762895738	0.00943599409873836
BRCA (n=1100)	CTLA4	0.262902501649615	7.58237023143306e-19	2.12306366480126e-17
BRCA (n=1100)	HAVCR2	0.12313677700171	4.22287799534493e-05	0.000180095097472826
BRCA (n=1100)	ID3	0.250061320862651	3.82116093679258e-17	7.64232187358516e-16
BRCA (n=1100)	IRF4	0.280300407221826	2.62825391158441e-21	9.19888869054544e-20
BRCA (n=1100)	NR4A1	0.126055556002463	2.75567157755871e-05	0.000120560631518194
BRCA (n=1100)	NR4A2	-0.137177311583852	4.96916391099832e-06	2.48458195549916e-05
BRCA (n=1100)	NR4A3	0.206681614162284	4.45531860344026e-12	4.89211454495401e-11
BRCA (n=1100)	PDCD1	0.265308680310494	3.54967394566957e-19	1.16930435857351e-17
BRCA (n=1100)	PRDM1	0.194437527020731	7.84220736784985e-11	6.65399413029684e-10
BRCA (n=1100)	SOX4	0.111590955487881	0.000208545578669176	0.000716475607697784
BRCA (n=1100)	TIGIT	0.250988996698496	2.89991531632153e-17	6.0146391745928e-16
BRCA (n=1100)	TOX	0.339399427848804	4.65562877455944e-31	2.60715211375328e-29
BRCA (n=1100)	TOX2	0.315533312451573	7.48741198980905e-27	3.22534670330236e-25
BRCA-Basal (n=191)	BATF	0.0237892670157068	0.743923332725933	0.805935122838533
BRCA-Basal (n=191)	CTLA4	-0.0907205841829705	0.21198395989289	0.295260855045522
BRCA-Basal (n=191)	HAVCR2	-0.113872623312207	0.116758251027782	0.183664664538084
BRCA-Basal (n=191)	ID3	-0.0710612427666024	0.328631141750795	0.419210568064795
BRCA-Basal (n=191)	IRF4	-0.219688619454395	0.00226098188135667	0.0061463585124259
BRCA-Basal (n=191)	NR4A1	-0.062636056764949	0.389342262423158	0.482370944595063
BRCA-Basal (n=191)	NR4A2	-0.0465606916505924	0.522429710961525	0.600740530058427
BRCA-Basal (n=191)	NR4A3	-0.124340383025627	0.0865663537035135	0.146456670918331
BRCA-Basal (n=191)	PDCD1	-0.0618094093626958	0.395643066659561	0.489095181742504
BRCA-Basal (n=191)	PRDM1	-0.266917539267016	0.000189507396130099	0.000663275886455345
BRCA-Basal (n=191)	SOX4	-0.0524989666574814	0.470734166815257	0.553804902135597
BRCA-Basal (n=191)	TIGIT	-0.179052424910444	0.0131983507485926	0.0277635468256991
BRCA-Basal (n=191)	TOX	-0.165771461564609	0.0219143872639703	0.0443034543964742
BRCA-Basal (n=191)	TOX2	-0.0110636538991458	0.879262899173957	0.91351989524567
BRCA-Her2 (n=82)	BATF	0.206234150694921	0.0630417630075398	0.111016941145353
BRCA-Her2 (n=82)	CTLA4	0.253360324767906	0.0216379515596316	0.0439030901209917
BRCA-Her2 (n=82)	HAVCR2	0.124193249964628	0.266283110291646	0.352526103459389
BRCA-Her2 (n=82)	ID3	0.0827265702375899	0.459974785253132	0.544579026938169
BRCA-Her2 (n=82)	IRF4	0.13348788106355	0.231858031118854	0.313178479871297
BRCA-Her2 (n=82)	NR4A1	0.11267835569922	0.313504463787897	0.404521888758576
BRCA-Her2 (n=82)	NR4A2	0.137297156104091	0.218687154764757	0.300158839873196
BRCA-Her2 (n=82)	NR4A3	0.271340102959263	0.0136700862778597	0.0284581721769569
BRCA-Her2 (n=82)	PDCD1	0.273212089550614	0.0130096511879743	0.027492093076474
BRCA-Her2 (n=82)	PRDM1	0.0132018589262198	0.906291315424409	0.93466507668079
BRCA-Her2 (n=82)	SOX4	0.0603280329992055	0.590302519016309	0.663793997287416
BRCA-Her2 (n=82)	TIGIT	0.317943862169545	0.00360457869356727	0.00909263093872824
BRCA-Her2 (n=82)	TOX	0.273865108128993	0.0127858726667941	0.0272907181653238
BRCA-Her2 (n=82)	TOX2	0.320251194479816	0.00335545636643621	0.00858016239819306
BRCA-LumA (n=568)	BATF	0.0589227642226512	0.160790863435764	0.237580167609573
BRCA-LumA (n=568)	CTLA4	0.151032122056609	0.000303466103996431	0.00100556815525445
BRCA-LumA (n=568)	HAVCR2	0.127508986214183	0.00232965378711748	0.00627214481147014
BRCA-LumA (n=568)	ID3	0.331182674095169	5.25480035503808e-16	9.19590062131663e-15
BRCA-LumA (n=568)	IRF4	0.227911634357338	3.96868762870698e-08	2.58426171171617e-07
BRCA-LumA (n=568)	NR4A1	0.154824933458068	0.000212114423163706	0.000724293152266312
BRCA-LumA (n=568)	NR4A2	0.0117332258167443	0.780222852363227	0.841088613528349
BRCA-LumA (n=568)	NR4A3	0.150391052950522	0.000322139713171289	0.00106116611397601
BRCA-LumA (n=568)	PDCD1	0.186180346473941	7.95002451212667e-06	3.80513993742815e-05
BRCA-LumA (n=568)	PRDM1	0.206590778151955	6.81879076675644e-07	3.78071567265703e-06
BRCA-LumA (n=568)	SOX4	-0.00442287920753184	0.916234820220615	0.939728020739092
BRCA-LumA (n=568)	TIGIT	0.160289998801145	0.000124764615586249	0.0004752937736619
BRCA-LumA (n=568)	TOX	0.272332037403292	4.07578944222744e-11	3.62292394864661e-10
BRCA-LumA (n=568)	TOX2	0.280298467233787	1.02893045250999e-11	1.04763827891926e-10
BRCA-LumB (n=219)	BATF	0.142316125971456	0.0353123144858587	0.065916320373603
BRCA-LumB (n=219)	CTLA4	0.363980206079695	2.90555891400825e-08	1.9370392760055e-07
BRCA-LumB (n=219)	HAVCR2	0.453184289757548	1.72629052885481e-12	2.05685680033764e-11
BRCA-LumB (n=219)	ID3	0.41664355474414	1.31849496540675e-10	1.0547959723254e-09
BRCA-LumB (n=219)	IRF4	0.298791886729789	6.80728700344013e-06	3.28627648441938e-05
BRCA-LumB (n=219)	NR4A1	-0.0319741428285407	0.637935999145377	0.707414177270121
BRCA-LumB (n=219)	NR4A2	-0.0826510912778637	0.22314412079556	0.30404065120563
BRCA-LumB (n=219)	NR4A3	0.145556841190965	0.0313031306947806	0.0590227380103608
BRCA-LumB (n=219)	PDCD1	0.348564542531045	1.18504439479526e-07	7.29258089104773e-07
BRCA-LumB (n=219)	PRDM1	0.437121813018233	1.23765071472977e-11	1.23765071472977e-10
BRCA-LumB (n=219)	SOX4	0.130389517060317	0.0540071023291417	0.0966261255729052
BRCA-LumB (n=219)	TIGIT	0.396256810045363	1.19225855586818e-09	8.67097131540491e-09
BRCA-LumB (n=219)	TOX	0.311821012893466	2.52643308696252e-06	1.31000234138797e-05
BRCA-LumB (n=219)	TOX2	0.340243679162923	2.45445488294317e-07	1.47506805570425e-06
CESC (n=306)	BATF	-0.107080173334734	0.0613652805708932	0.108734220132088
CESC (n=306)	CTLA4	-0.141849938994442	0.0129997198104009	0.027492093076474
CESC (n=306)	HAVCR2	-0.196233622653842	0.000555906429872518	0.00175880000411644
CESC (n=306)	ID3	-0.0140713291329032	0.806338378709926	0.857694512548183
CESC (n=306)	IRF4	-0.158631414915386	0.00541598515838061	0.0127434944903073
CESC (n=306)	NR4A1	-0.00367363088773273	0.94897061966276	0.960982905987605
CESC (n=306)	NR4A2	-0.0230362602215593	0.688144770547825	0.758584786430674
CESC (n=306)	NR4A3	-0.188049150806601	0.000947757817409758	0.0029322893798313
CESC (n=306)	PDCD1	-0.215187489091194	0.000148615257786203	0.000541423724583884
CESC (n=306)	PRDM1	-0.0864474892021789	0.131337022395977	0.203173294314218
CESC (n=306)	SOX4	-0.289782738960603	2.47600709350356e-07	1.47506805570425e-06
CESC (n=306)	TIGIT	-0.197068948060623	0.000525807695845621	0.00167302448678152
CESC (n=306)	TOX	-0.266307561202665	2.30099924803891e-06	1.21845805541989e-05
CESC (n=306)	TOX2	-0.140912841677985	0.0136173424600414	0.0284541484239671
CHOL (n=36)	BATF	-0.0285714285714286	0.868619588723965	0.912570925954427
CHOL (n=36)	CTLA4	0.234749034749035	0.168162382030065	0.245843509011071
CHOL (n=36)	HAVCR2	-0.164993564993565	0.336232380788905	0.425995776565129
CHOL (n=36)	ID3	-0.0285714285714286	0.868619588723965	0.912570925954427
CHOL (n=36)	IRF4	0.217503217503218	0.20256310325569	0.288639536445767
CHOL (n=36)	NR4A1	0.223938223938224	0.189197139972565	0.271667688165735
CHOL (n=36)	NR4A2	0.12998712998713	0.44988158334955	0.536029120586698
CHOL (n=36)	NR4A3	0.101158301158301	0.557177762581669	0.63289968974794
CHOL (n=36)	PDCD1	0.132818532818533	0.439985649220558	0.529875190459167
CHOL (n=36)	PRDM1	0.267181467181467	0.115186225008726	0.181702214098272
CHOL (n=36)	SOX4	0.592277992277992	0.00014154279598324	0.00052842643833743
CHOL (n=36)	TIGIT	0.180952380952381	0.29090096872167	0.377968776065279
CHOL (n=36)	TOX	-0.00952380952380952	0.95603700366447	0.964649949643429
CHOL (n=36)	TOX2	-0.15006435006435	0.38235158784041	0.474760286453724
COAD (n=458)	BATF	0.119061068858185	0.0107682177153008	0.0235554762522206
COAD (n=458)	CTLA4	-0.0225721374813003	0.629943652788742	0.699937391987491
COAD (n=458)	HAVCR2	-0.058571219039879	0.21088787179792	0.294506753633006
COAD (n=458)	ID3	0.0657385075071311	0.160157927381	0.237580167609573
COAD (n=458)	IRF4	-0.0104970004354572	0.82272780888206	0.872590100329457
COAD (n=458)	NR4A1	-0.0921277406710218	0.0487897871895263	0.0881363897617249
COAD (n=458)	NR4A2	-0.134422884866508	0.00395153706545635	0.00979141927723697
COAD (n=458)	NR4A3	-0.108666871285206	0.0200127072621134	0.0407531493337582
COAD (n=458)	PDCD1	0.142891081881617	0.00217386046183772	0.00602654385459963
COAD (n=458)	PRDM1	-0.1401504967334	0.00264704998857616	0.00699220751699363
COAD (n=458)	SOX4	-0.166580824310206	0.000343213776476555	0.00111744020248181
COAD (n=458)	TIGIT	-0.038037575044169	0.416729052631084	0.510652668431963
COAD (n=458)	TOX	-0.0667361399568284	0.153896375470304	0.231671963073576
COAD (n=458)	TOX2	-0.0185211519750706	0.692606212741727	0.762002905963393
DLBC (n=48)	BATF	-0.15859748154581	0.281630405658938	0.368488381235994
DLBC (n=48)	CTLA4	-0.0254016500217108	0.863927834627942	0.912570925954427
DLBC (n=48)	HAVCR2	-0.137755102040816	0.35045891923157	0.441026954538605
DLBC (n=48)	ID3	-0.355188884064264	0.0132372625043958	0.0277635468256991
DLBC (n=48)	IRF4	-0.289730785931394	0.0457738770522925	0.0840438398337174
DLBC (n=48)	NR4A1	-0.248046026921407	0.0891509292426103	0.150375061373078
DLBC (n=48)	NR4A2	-0.447568389057751	0.00142451537200388	0.00419857162274827
DLBC (n=48)	NR4A3	-0.286039947894051	0.0487353892546493	0.0881363897617249
DLBC (n=48)	PDCD1	-0.393617021276596	0.00564223217907142	0.0132202929718828
DLBC (n=48)	PRDM1	-0.205058619192358	0.162068907411858	0.238838389870106
DLBC (n=48)	SOX4	-0.0861919235779418	0.560229907262221	0.635078437382275
DLBC (n=48)	TIGIT	-0.135801128962223	0.357400142998655	0.448753542778581
DLBC (n=48)	TOX	-0.199630916196266	0.173714659221472	0.252021267264311
DLBC (n=48)	TOX2	-0.105080330004342	0.477208758182712	0.559073022138743
ESCA (n=185)	BATF	-0.465133997953072	2.55041401947774e-11	2.50566991387286e-10
ESCA (n=185)	CTLA4	-0.230931352109473	0.00156379971850792	0.00444531899677379
ESCA (n=185)	HAVCR2	-0.174661688336303	0.0174133658520925	0.0359833390301541
ESCA (n=185)	ID3	0.0913100337364012	0.216415093571322	0.299206472877147
ESCA (n=185)	IRF4	-0.421053030590198	2.4031720398215e-09	1.70351435734183e-08
ESCA (n=185)	NR4A1	-0.304499450362003	2.50800468603886e-05	0.000110589183006438
ESCA (n=185)	NR4A2	-0.319673249687275	9.18580213542425e-06	4.32273041667023e-05
ESCA (n=185)	NR4A3	-0.338355255676434	2.4696005403485e-06	1.29250121737865e-05
ESCA (n=185)	PDCD1	-0.20871839581517	0.00435676031515079	0.0105163180020881
ESCA (n=185)	PRDM1	0.0873090481786134	0.237308633320385	0.319453929469749
ESCA (n=185)	SOX4	0.109313521094727	0.138556078756971	0.212579189325763
ESCA (n=185)	TIGIT	-0.209648989803268	0.00418187689682315	0.010160926435265
ESCA (n=185)	TOX	-0.366602858117585	2.86129941186882e-07	1.66909132359015e-06
ESCA (n=185)	TOX2	0.218306735908419	0.00283338545844486	0.0073119624734061
GBM (n=153)	BATF	0.0217723453017571	0.789367410558584	0.848456333805772
GBM (n=153)	CTLA4	-0.18085623245526	0.0252729952009464	0.0498340750441197
GBM (n=153)	HAVCR2	-0.1481511264793	0.0676097749920906	0.117948517120158
GBM (n=153)	ID3	0.137352070014609	0.090445498175448	0.152100537472225
GBM (n=153)	IRF4	-0.284695934937657	0.000361484388609575	0.00117012287642406
GBM (n=153)	NR4A1	-0.101768458579604	0.210666195003925	0.294506753633006
GBM (n=153)	NR4A2	-0.208368514870063	0.00974711135259165	0.0215746338239183
GBM (n=153)	NR4A3	-0.1183272352003	0.145186230793439	0.220336827220395
GBM (n=153)	PDCD1	-0.0872703148244944	0.283419359822473	0.3691042825595
GBM (n=153)	PRDM1	-0.230660206666399	0.0041242814491354	0.0100855790895887
GBM (n=153)	SOX4	-0.102911020867677	0.205561880846818	0.290693568874288
GBM (n=153)	TIGIT	-0.0522986300883319	0.520851872957178	0.600158536740781
GBM (n=153)	TOX	-0.114490772385509	0.158776877099362	0.23647619993522
GBM (n=153)	TOX2	-0.0834372026322491	0.305180772920969	0.394691068904718
HNSC (n=522)	BATF	-0.269849123984156	3.67640440256382e-10	2.74504862058099e-09
HNSC (n=522)	CTLA4	-0.338975781722289	1.67801722789563e-15	2.84754438673197e-14
HNSC (n=522)	HAVCR2	-0.337570737830697	2.22714932395515e-15	3.66824594533789e-14
HNSC (n=522)	ID3	-0.102749847870924	0.0188669881985001	0.0388437992322061
HNSC (n=522)	IRF4	-0.361146696890775	1.58578947632972e-17	3.70017544476934e-16
HNSC (n=522)	NR4A1	-0.0851021350229969	0.051989473929096	0.0936144868176649
HNSC (n=522)	NR4A2	-0.192959037706075	9.00341717517046e-06	4.27280815092835e-05
HNSC (n=522)	NR4A3	-0.329728763844426	1.05329079365133e-14	1.63845234567985e-13
HNSC (n=522)	PDCD1	-0.300363445648754	2.40849611729111e-12	2.80991213683963e-11
HNSC (n=522)	PRDM1	-0.245808902303765	1.26932666467166e-08	8.56413171344736e-08
HNSC (n=522)	SOX4	-0.234233193330926	6.15386439688817e-08	3.87209445197458e-07
HNSC (n=522)	TIGIT	-0.375460318192166	6.40238898108834e-19	1.99185434967193e-17
HNSC (n=522)	TOX	-0.360157742203974	1.96786062349884e-17	4.23846903522826e-16
HNSC (n=522)	TOX2	-0.00625271529119121	0.886671884492396	0.91951158391804
HNSC-HPV- (n=422)	BATF	-0.233396334469206	1.25049643664236e-06	6.73344235115116e-06
HNSC-HPV- (n=422)	CTLA4	-0.31574427207421	3.18979082589915e-11	3.02759807203988e-10
HNSC-HPV- (n=422)	HAVCR2	-0.342937992623015	4.33033138107758e-13	5.51133084864419e-12
HNSC-HPV- (n=422)	ID3	-0.132629965690688	0.00636130879178757	0.0145997250959059
HNSC-HPV- (n=422)	IRF4	-0.342195022415064	4.89807199635585e-13	6.09537848435395e-12
HNSC-HPV- (n=422)	NR4A1	-0.0363449728550612	0.45648144557097	0.541588155762168
HNSC-HPV- (n=422)	NR4A2	-0.154332823080819	0.00147238030980615	0.00425016996645073
HNSC-HPV- (n=422)	NR4A3	-0.30171843562056	2.48728850193482e-10	1.93455772372708e-09
HNSC-HPV- (n=422)	PDCD1	-0.300103926724833	3.12885695051832e-10	2.36778363823008e-09
HNSC-HPV- (n=422)	PRDM1	-0.222224271429109	4.04043152591524e-06	2.03841590496625e-05
HNSC-HPV- (n=422)	SOX4	-0.185363936348653	0.000128242194367256	0.000485240735443671
HNSC-HPV- (n=422)	TIGIT	-0.361384367526799	1.82705037674168e-14	2.69249529204037e-13
HNSC-HPV- (n=422)	TOX	-0.323618495907162	9.59590965456991e-12	9.95131371585028e-11
HNSC-HPV- (n=422)	TOX2	0.00548599296568486	0.910535319300945	0.93691321020839
HNSC-HPV+ (n=98)	BATF	-0.375692545059261	0.000137801082579165	0.000517910109022366
HNSC-HPV+ (n=98)	CTLA4	-0.414073408182392	2.25127256019675e-05	0.000100056558230967
HNSC-HPV+ (n=98)	HAVCR2	-0.294812207919719	0.00321042849669029	0.00824697228507597
HNSC-HPV+ (n=98)	ID3	-0.00991399371369916	0.922816403186949	0.943024061650897
HNSC-HPV+ (n=98)	IRF4	-0.453410605104272	2.75319390911573e-06	1.41448494413285e-05
HNSC-HPV+ (n=98)	NR4A1	-0.300014663784914	0.00268787561213628	0.00703369319063699
HNSC-HPV+ (n=98)	NR4A2	-0.291726437529088	0.00356179568961876	0.00905772108819421
HNSC-HPV+ (n=98)	NR4A3	-0.468367665716708	1.15328608891501e-06	6.27029329895538e-06
HNSC-HPV+ (n=98)	PDCD1	-0.288117871328475	0.00401607629399803	0.00990750098959866
HNSC-HPV+ (n=98)	PRDM1	-0.316999152050698	0.00147116881487831	0.00425016996645073
HNSC-HPV+ (n=98)	SOX4	-0.379020586678908	0.000118795576152786	0.000455654264695618
HNSC-HPV+ (n=98)	TIGIT	-0.440544727731767	5.63515229989613e-06	2.76814498942266e-05
HNSC-HPV+ (n=98)	TOX	-0.521667336100326	3.62675516319887e-08	2.38939163693102e-07
HNSC-HPV+ (n=98)	TOX2	-0.134951450120817	0.185211040020255	0.267314903122017
KICH (n=66)	BATF	0.477632814946248	5.00506272212922e-05	0.000209166800327788
KICH (n=66)	CTLA4	0.458257778459409	0.000109166876285868	0.000421610004966112
KICH (n=66)	HAVCR2	0.544348189124309	2.30636703347337e-06	1.21845805541989e-05
KICH (n=66)	ID3	-0.078885293810667	0.528953277549751	0.606995564401354
KICH (n=66)	IRF4	0.424110218140069	0.000387079105704334	0.00124577183445073
KICH (n=66)	NR4A1	-0.192359878927043	0.121773952553171	0.188901422243147
KICH (n=66)	NR4A2	-0.0204362801377727	0.870620863866181	0.912570925954427
KICH (n=66)	NR4A3	0.183175033921303	0.140973389921791	0.21569699004427
KICH (n=66)	PDCD1	0.42776026590943	0.000340226032966966	0.00111419051731872
KICH (n=66)	PRDM1	0.438931218035696	0.000227147122486954	0.000770923567228451
KICH (n=66)	SOX4	0.576745642417284	4.01272695300638e-07	2.26982534715512e-06
KICH (n=66)	TIGIT	0.46995094457781	6.85689378614985e-05	0.000278250762336516
KICH (n=66)	TOX	0.351883936958564	0.00376291389806629	0.00940728474516572
KICH (n=66)	TOX2	0.00369481265003653	0.976510984464895	0.980011023835737
KIRC (n=533)	BATF	0.0394802627711583	0.362987374295356	0.453734217869195
KIRC (n=533)	CTLA4	-0.0494629883887781	0.254303537929064	0.338265988694241
KIRC (n=533)	HAVCR2	0.00663575018286522	0.878524294403885	0.91351989524567
KIRC (n=533)	ID3	0.0504902366942335	0.244560509087116	0.326858914293043
KIRC (n=533)	IRF4	-0.0292088640085071	0.501011299707121	0.580882666327097
KIRC (n=533)	NR4A1	-0.0149965426046779	0.729772138678797	0.79508248572009
KIRC (n=533)	NR4A2	-0.0802994616959899	0.0639544923905168	0.112271209212193
KIRC (n=533)	NR4A3	-0.07158204113501	0.0987716426746762	0.161451765603949
KIRC (n=533)	PDCD1	0.026709903543608	0.538351295787399	0.615086653543659
KIRC (n=533)	PRDM1	-0.111945509365439	0.00969478251854888	0.0215439611523309
KIRC (n=533)	SOX4	0.0069399131408287	0.873002305216219	0.912570925954427
KIRC (n=533)	TIGIT	-0.0270334811107895	0.533439008019244	0.610891297527151
KIRC (n=533)	TOX	0.0465784387115582	0.283089541907476	0.3691042825595
KIRC (n=533)	TOX2	0.0690766221267837	0.111178879668354	0.176374426669344
KIRP (n=290)	BATF	0.164239683033666	0.0050490695531955	0.0120697916258964
KIRP (n=290)	CTLA4	0.127099290071255	0.0304752578915175	0.0577236085871937
KIRP (n=290)	HAVCR2	-0.047459588571055	0.420721061410028	0.514418765042829
KIRP (n=290)	ID3	0.199659022555929	0.000626480139237696	0.00194904932207283
KIRP (n=290)	IRF4	0.1250641946701	0.033259753697488	0.0625015505724606
KIRP (n=290)	NR4A1	0.0584736954107044	0.321041540023222	0.411403346482847
KIRP (n=290)	NR4A2	-0.0143955953389909	0.807151800201594	0.857694512548183
KIRP (n=290)	NR4A3	0.0947919871274856	0.107200027491951	0.17054549828265
KIRP (n=290)	PDCD1	0.192832093210342	0.000964572290278911	0.00296791473931973
KIRP (n=290)	PRDM1	0.0154131153308232	0.793816588454137	0.850646059873565
KIRP (n=290)	SOX4	0.212401639939136	0.000269370894279308	0.000903279645487501
KIRP (n=290)	TIGIT	0.153544860182593	0.0088180106563954	0.0199116369660541
KIRP (n=290)	TOX	0.0703936370558344	0.232061192792229	0.313178479871297
KIRP (n=290)	TOX2	-0.0655933831678674	0.265540879381277	0.352376522401694
LGG (n=516)	BATF	0.247947581450018	1.14313012269623e-08	7.80674230134013e-08
LGG (n=516)	CTLA4	-0.0256096818979491	0.561628374027605	0.635377554455472
LGG (n=516)	HAVCR2	0.122418756735598	0.00536010895734463	0.0126652363549071
LGG (n=516)	ID3	0.127705563946295	0.00366334589279346	0.00919943363212707
LGG (n=516)	IRF4	-0.0874283889916068	0.0471470197608924	0.0860010783912043
LGG (n=516)	NR4A1	-0.0318383371736733	0.470505386043062	0.553804902135597
LGG (n=516)	NR4A2	-0.313278338693389	3.2601944411442e-13	4.27830388439903e-12
LGG (n=516)	NR4A3	-0.171066296627387	9.41169585892623e-05	0.000371165470492865
LGG (n=516)	PDCD1	0.124522703334167	0.00461443733191009	0.0110904931582388
LGG (n=516)	PRDM1	-0.0301287502872258	0.49467704711524	0.575096749492383
LGG (n=516)	SOX4	-0.0932912733441685	0.0341197788508394	0.0639032647373582
LGG (n=516)	TIGIT	0.0439072348605531	0.319521374363986	0.410394425788605
LGG (n=516)	TOX	-0.0962280017501146	0.028840995037484	0.0555015712061548
LGG (n=516)	TOX2	-0.055915317583627	0.204775194565605	0.290314199890478
LIHC (n=371)	BATF	0.52523023849865	1.07465179145397e-27	5.01504169345186e-26
LIHC (n=371)	CTLA4	0.532683431417291	1.40604381155212e-28	7.15804122244717e-27
LIHC (n=371)	HAVCR2	0.729072677581503	9.82252125470856e-63	5.5006119026368e-60
LIHC (n=371)	ID3	0.65214963681184	2.6256520640803e-46	3.67591288971242e-44
LIHC (n=371)	IRF4	0.609627020633301	3.98046903317168e-39	4.39990438811226e-37
LIHC (n=371)	NR4A1	0.27455497406806	7.69761711467866e-08	4.78962842691117e-07
LIHC (n=371)	NR4A2	0.117699753487946	0.0233723185005632	0.0465782859797702
LIHC (n=371)	NR4A3	0.310360321194162	1.00067999470659e-09	7.37343153994329e-09
LIHC (n=371)	PDCD1	0.586424830560572	1.20063081140149e-35	9.60504649121189e-34
LIHC (n=371)	PRDM1	0.609156195583463	4.71418327297742e-39	4.39990438811226e-37
LIHC (n=371)	SOX4	0.435880076233089	1.23095621228385e-18	3.28254989942359e-17
LIHC (n=371)	TIGIT	0.571024745445123	1.73223781006587e-33	1.07783685959654e-31
LIHC (n=371)	TOX	0.474952677385229	2.84264557036577e-22	1.06125434626989e-20
LIHC (n=371)	TOX2	0.210314731738956	4.4451249977239e-05	0.000187163157798901
LUAD (n=515)	BATF	-0.086998808129599	0.0484656695942493	0.0881193992622715
LUAD (n=515)	CTLA4	-0.373351846499676	1.76653857349857e-18	4.49664364163272e-17
LUAD (n=515)	HAVCR2	-0.499791621453922	6.75363112068092e-34	4.72754178447664e-32
LUAD (n=515)	ID3	0.0190856526900645	0.665661973603802	0.73524793928625
LUAD (n=515)	IRF4	-0.276678703094949	1.67284512208604e-10	1.31942713854674e-09
LUAD (n=515)	NR4A1	0.227333646986515	1.83897686450957e-07	1.11937722187539e-06
LUAD (n=515)	NR4A2	0.203916884117962	3.07903999780138e-06	1.56751127160798e-05
LUAD (n=515)	NR4A3	-0.115701742745319	0.00858526901374481	0.0194645775210409
LUAD (n=515)	PDCD1	-0.288079953758959	2.67443910107807e-11	2.58221706310986e-10
LUAD (n=515)	PRDM1	-0.281885228545087	7.31733378502775e-11	6.40266706189928e-10
LUAD (n=515)	SOX4	0.0744989487068988	0.0912405802819055	0.152978218436728
LUAD (n=515)	TIGIT	-0.362742913103302	1.84314701323078e-17	4.12864930963694e-16
LUAD (n=515)	TOX	-0.189190192979728	1.54572775859214e-05	7.15378136207935e-05
LUAD (n=515)	TOX2	-0.286061415434944	3.72264105421665e-11	3.36238546832471e-10
LUSC (n=501)	BATF	-0.282166771580351	1.26677515135994e-10	1.02810736921966e-09
LUSC (n=501)	CTLA4	-0.354590755759752	2.7359816751126e-16	5.03063388567357e-15
LUSC (n=501)	HAVCR2	-0.322957622108339	1.26107741049441e-13	1.72244719482163e-12
LUSC (n=501)	ID3	-0.136307280402094	0.00223093756400633	0.00609426846752948
LUSC (n=501)	IRF4	-0.335384704792075	1.23206215560667e-14	1.86474272199928e-13
LUSC (n=501)	NR4A1	-0.239627751968307	5.65121017057648e-08	3.63756056956647e-07
LUSC (n=501)	NR4A2	-0.123234874787551	0.00574458579182155	0.0134040335142503
LUSC (n=501)	NR4A3	-0.382308341833068	6.97929461982516e-19	2.05705525636952e-17
LUSC (n=501)	PDCD1	-0.299846670790849	7.23068623210927e-12	7.63997035845508e-11
LUSC (n=501)	PRDM1	-0.255477026288954	6.60785073811404e-09	4.62549551667983e-08
LUSC (n=501)	SOX4	-0.168590178346984	0.000149858352340182	0.000541423724583884
LUSC (n=501)	TIGIT	-0.301038876877586	5.91833105379575e-12	6.37358728870311e-11
LUSC (n=501)	TOX	-0.305907736999678	2.58711176609988e-12	2.95669916125701e-11
LUSC (n=501)	TOX2	-0.120634643746068	0.00686541530476624	0.0156923778394657
MESO (n=87)	BATF	-0.0961762776117227	0.375534440467402	0.467331748137211
MESO (n=87)	CTLA4	-0.136564117518408	0.207207932582158	0.291548849864342
MESO (n=87)	HAVCR2	-0.192224976306773	0.074472956655743	0.128322633006819
MESO (n=87)	ID3	-0.154680323685937	0.152567929421275	0.230291214220792
MESO (n=87)	IRF4	-0.297951447109426	0.00506500184301012	0.0120697916258964
MESO (n=87)	NR4A1	0.0120470948458118	0.911817320649236	0.93691321020839
MESO (n=87)	NR4A2	-0.0667055478603193	0.539299190874887	0.615086653543659
MESO (n=87)	NR4A3	-0.140828898447182	0.193237832801344	0.276054046859063
MESO (n=87)	PDCD1	0.0274841437632135	0.800503984205542	0.853870916485912
MESO (n=87)	PRDM1	-0.336498505504119	0.00143892309161289	0.00421883210106397
MESO (n=87)	SOX4	-0.0207042356200335	0.849040002198227	0.898794709321374
MESO (n=87)	TIGIT	-0.15169133192389	0.160751401904294	0.237580167609573
MESO (n=87)	TOX	-0.168622876722315	0.118461685525976	0.184273733040407
MESO (n=87)	TOX2	-0.0487533717285121	0.6538423499891	0.723619992082798
OV (n=303)	BATF	0.0160360494048708	0.781010855419181	0.841088613528349
OV (n=303)	CTLA4	-0.115458547920434	0.0446232536331017	0.0822007303767662
OV (n=303)	HAVCR2	-0.222016502800507	9.72332696320427e-05	0.000378129381902388
OV (n=303)	ID3	-0.11447868819646	0.0464773345174188	0.0850565599011585
OV (n=303)	IRF4	-0.209273877189862	0.000244021628597773	0.000823205494064778
OV (n=303)	NR4A1	-0.014845014477049	0.796907258454062	0.85165661208831
OV (n=303)	NR4A2	-0.0477854773975132	0.407199277791826	0.50104073240727
OV (n=303)	NR4A3	-0.142835327450486	0.0128168908526432	0.0272907181653238
OV (n=303)	PDCD1	-0.131133779313629	0.0224265648898542	0.0450138936857288
OV (n=303)	PRDM1	-0.240933295141992	2.24339184391423e-05	0.000100056558230967
OV (n=303)	SOX4	0.0477050305270139	0.407990310674492	0.50104073240727
OV (n=303)	TIGIT	-0.185147483493697	0.00120557479917624	0.00361027747346896
OV (n=303)	TOX	-0.0956535740164557	0.0965202852720714	0.158614962998314
OV (n=303)	TOX2	-0.125680283260114	0.028717621789617	0.0554547179385707
PAAD (n=179)	BATF	0.518492247818718	1.05107512379959e-13	1.47456734323131e-12
PAAD (n=179)	CTLA4	-0.124585190299835	0.0965851828257591	0.158614962998314
PAAD (n=179)	HAVCR2	-0.117238926202582	0.118062966209895	0.184273733040407
PAAD (n=179)	ID3	0.0721570104408595	0.337113815488438	0.426148389782224
PAAD (n=179)	IRF4	-0.153840520578327	0.039774580729676	0.0737541894325117
PAAD (n=179)	NR4A1	-0.092149477957023	0.21987864520137	0.301056335728037
PAAD (n=179)	NR4A2	-0.0986043981336179	0.189116497276765	0.271667688165735
PAAD (n=179)	NR4A3	-0.24277404640847	0.00105861009312077	0.00320444136296016
PAAD (n=179)	PDCD1	-0.0881384303140627	0.240701459222336	0.32324416586213
PAAD (n=179)	PRDM1	-0.0674554851128826	0.369616128427827	0.460991162404417
PAAD (n=179)	SOX4	0.237737744021091	0.00135296657158681	0.00400878984173869
PAAD (n=179)	TIGIT	-0.163197539388613	0.0290510703925528	0.0555242301018074
PAAD (n=179)	TOX	-0.36297574958676	5.92543876458633e-07	3.31824570816835e-06
PAAD (n=179)	TOX2	-0.134429728202875	0.0727973122069247	0.126212058315411
PCPG (n=181)	BATF	0.125123006659704	0.0932890487855376	0.155191491983411
PCPG (n=181)	CTLA4	0.0289402593525705	0.698952460434405	0.767477211457386
PCPG (n=181)	HAVCR2	0.0894481209398336	0.231124968256048	0.313178479871297
PCPG (n=181)	ID3	0.0568534596158905	0.447134442388852	0.534863638839198
PCPG (n=181)	IRF4	0.0397822625655728	0.594921234665522	0.665125379952185
PCPG (n=181)	NR4A1	0.00443203205634145	0.952781594815317	0.963100529055194
PCPG (n=181)	NR4A2	-0.0533827130512213	0.475397639421625	0.558118821962495
PCPG (n=181)	NR4A3	0.0517839434966507	0.488736578237111	0.570192674609963
PCPG (n=181)	PDCD1	0.125083988425407	0.0933920228543027	0.155191491983411
PCPG (n=181)	PRDM1	-0.0588185295367616	0.431562168422332	0.52424037812691
PCPG (n=181)	SOX4	-0.169706352579281	0.0223750621801893	0.0450138936857288
PCPG (n=181)	TIGIT	0.165125462652725	0.0263227557051062	0.0515410601218863
PCPG (n=181)	TOX	-0.00700827717402303	0.925399387984065	0.943941087925458
PCPG (n=181)	TOX2	-0.0813004674883128	0.276590599346235	0.363593276135896
PRAD (n=498)	BATF	0.590426155455076	4.12040294060163e-48	7.69141882245637e-46
PRAD (n=498)	CTLA4	0.305345266664817	3.30899285181797e-12	3.70607199403612e-11
PRAD (n=498)	HAVCR2	0.340526924251645	5.50330814627222e-15	8.80529303403555e-14
PRAD (n=498)	ID3	0.650985080874216	2.31655359323892e-61	6.48635006106898e-59
PRAD (n=498)	IRF4	0.37610668060613	3.52056830839947e-18	8.5718184900161e-17
PRAD (n=498)	NR4A1	0.239741664603398	6.10190141380663e-08	3.87209445197458e-07
PRAD (n=498)	NR4A2	0.135268816462529	0.00248652908879581	0.00666247028576869
PRAD (n=498)	NR4A3	0.286175463578972	7.67726312061857e-11	6.61425745776369e-10
PRAD (n=498)	PDCD1	0.449538587721578	3.82901798696557e-26	1.53160719478623e-24
PRAD (n=498)	PRDM1	0.318581309427417	3.28512619694925e-13	4.27830388439903e-12
PRAD (n=498)	SOX4	-0.359419630986286	1.24343232352174e-16	2.40111069369714e-15
PRAD (n=498)	TIGIT	0.31490477572948	6.31291885984326e-13	7.68529252502658e-12
PRAD (n=498)	TOX	0.219383233738166	7.66194756871323e-07	4.20655944948962e-06
PRAD (n=498)	TOX2	0.0779987163971831	0.0820543827298583	0.139667034433801
READ (n=166)	BATF	0.0911740593293151	0.242704266830162	0.325154041686341
READ (n=166)	CTLA4	-0.126984147805156	0.103033826765269	0.165801560311927
READ (n=166)	HAVCR2	-0.167986043247568	0.030511050253231	0.0577236085871937
READ (n=166)	ID3	0.20069783762158	0.00952239409510508	0.0213612181447949
READ (n=166)	IRF4	-0.206684549848824	0.00754605157975131	0.0171780035961818
READ (n=166)	NR4A1	-0.0729384604285405	0.350360688437358	0.441026954538605
READ (n=166)	NR4A2	-0.29016422150069	0.000149336005723785	0.000541423724583884
READ (n=166)	NR4A3	-0.0754989473408058	0.333660921688779	0.423696408493688
READ (n=166)	PDCD1	0.0613113313351391	0.432623152754812	0.524391700308863
READ (n=166)	PRDM1	-0.215795790674948	0.00523343940348696	0.0124183307879352
READ (n=166)	SOX4	-0.0985368355535596	0.206574359181671	0.291389524286488
READ (n=166)	TIGIT	-0.221997625778017	0.00404559410865933	0.00993654693354924
READ (n=166)	TOX	-0.173256553705295	0.0255953622648155	0.0502926416431462
READ (n=166)	TOX2	-0.121687402850378	0.118336238241057	0.184273733040407
SARC (n=260)	BATF	-0.049560132318753	0.426164709462177	0.519939514812242
SARC (n=260)	CTLA4	-0.188914856664198	0.00222021340608726	0.00609426846752948
SARC (n=260)	HAVCR2	-0.100676273090066	0.105307093141853	0.168011316693555
SARC (n=260)	ID3	-0.0355847321364563	0.567862180076777	0.641015445711001
SARC (n=260)	IRF4	-0.248446252922427	5.11167057323043e-05	0.000212039668222892
SARC (n=260)	NR4A1	-0.0405408819201923	0.515162731416144	0.594827071325857
SARC (n=260)	NR4A2	-0.251564713633679	4.07844421707679e-05	0.000175686827812539
SARC (n=260)	NR4A3	-0.15756104721622	0.0109507748592554	0.0238616105882608
SARC (n=260)	PDCD1	-0.160407744552232	0.00957440313275627	0.0213612181447949
SARC (n=260)	PRDM1	-0.230184106046175	0.000181024319848723	0.000637569931542671
SARC (n=260)	SOX4	-0.127216492733734	0.0403882582724502	0.0746449657840665
SARC (n=260)	TIGIT	-0.223187999127149	0.000286379366081342	0.000954597886937808
SARC (n=260)	TOX	-0.180072986969539	0.00357456492944807	0.00905772108819421
SARC (n=260)	TOX2	-0.0775785258543879	0.212482365327402	0.295260855045522
SKCM (n=471)	BATF	0.0758950639783727	0.0999467235783253	0.162232362909745
SKCM (n=471)	CTLA4	-0.126883727724915	0.00582390351417393	0.0135327218586614
SKCM (n=471)	HAVCR2	-0.197201351212022	1.62664928354139e-05	7.46658687527196e-05
SKCM (n=471)	ID3	-0.100349594933859	0.0294393459080668	0.0560749445867938
SKCM (n=471)	IRF4	0.104678531150011	0.0230866365507762	0.0461732731015523
SKCM (n=471)	NR4A1	0.0883230238813307	0.0554306855772209	0.0988572736409035
SKCM (n=471)	NR4A2	-0.333569612344698	1.05326238802237e-13	1.47456734323131e-12
SKCM (n=471)	NR4A3	0.196807821554985	1.69244080746378e-05	7.70542156243674e-05
SKCM (n=471)	PDCD1	-0.0503505137116095	0.275483279782643	0.362989733360659
SKCM (n=471)	PRDM1	-0.206293742434439	6.36632453592203e-06	3.10012325227508e-05
SKCM (n=471)	SOX4	-0.148145676806145	0.00126235685146092	0.00376021189796869
SKCM (n=471)	TIGIT	-0.142469414533841	0.00193810400196439	0.00542669120550028
SKCM (n=471)	TOX	-0.178623048300498	9.71258650326814e-05	0.000378129381902388
SKCM (n=471)	TOX2	-0.131712647664811	0.00419138215454679	0.010160926435265
SKCM-Metastasis (n=368)	BATF	0.0654280837915594	0.210496871445757	0.294506753633006
SKCM-Metastasis (n=368)	CTLA4	-0.131952498834118	0.0112844568142257	0.0244933946355286
SKCM-Metastasis (n=368)	HAVCR2	-0.169257823072248	0.00111636545692629	0.00336110030042323
SKCM-Metastasis (n=368)	ID3	-0.124807487264542	0.0165999447192427	0.034429514973244
SKCM-Metastasis (n=368)	IRF4	0.0975544742415793	0.061551335324771	0.108734220132088
SKCM-Metastasis (n=368)	NR4A1	0.0857518422951082	0.100499741992559	0.162658541953275
SKCM-Metastasis (n=368)	NR4A2	-0.292718082375706	1.05268193162694e-08	7.27780100877883e-08
SKCM-Metastasis (n=368)	NR4A3	0.226256521835447	1.17299023129343e-05	5.47395441270266e-05
SKCM-Metastasis (n=368)	PDCD1	-0.0479117123833245	0.359401778552285	0.450257261720983
SKCM-Metastasis (n=368)	PRDM1	-0.19672562203646	0.000145754567422054	0.000536990511554936
SKCM-Metastasis (n=368)	SOX4	-0.0879500271131132	0.0920464315045485	0.153868661619544
SKCM-Metastasis (n=368)	TIGIT	-0.131582282012875	0.0115174912791665	0.0249026838468464
SKCM-Metastasis (n=368)	TOX	-0.156945473493559	0.00253421896643725	0.00672588920002303
SKCM-Metastasis (n=368)	TOX2	-0.131380852074129	0.0116460604043599	0.0250500612857337
SKCM-Primary (n=103)	BATF	0.141051267407635	0.15527044957585	0.233113811695647
SKCM-Primary (n=103)	CTLA4	0.0775930237666388	0.435951383142913	0.52614822103455
SKCM-Primary (n=103)	HAVCR2	-0.0778895576154286	0.434194346972157	0.525159469339974
SKCM-Primary (n=103)	ID3	0.163005754953214	0.0999365914601383	0.162232362909745
SKCM-Primary (n=103)	IRF4	-0.000373412994772218	0.997013144533037	0.997013144533037
SKCM-Primary (n=103)	NR4A1	0.135318279664368	0.172930557152851	0.251535355858693
SKCM-Primary (n=103)	NR4A2	-0.361639502701753	0.000174514798520662	0.000618533463111207
SKCM-Primary (n=103)	NR4A3	0.147201599086236	0.137862912783746	0.212096788898071
SKCM-Primary (n=103)	PDCD1	0.122314721258182	0.218384006121043	0.300158839873196
SKCM-Primary (n=103)	PRDM1	-0.123314150155955	0.214616516975009	0.297488241351498
SKCM-Primary (n=103)	SOX4	-0.331491894741466	0.000625140549724436	0.00194904932207283
SKCM-Primary (n=103)	TIGIT	0.0325198787506041	0.744349376414626	0.805935122838533
SKCM-Primary (n=103)	TOX	-0.0259851513420902	0.794442659489062	0.850646059873565
SKCM-Primary (n=103)	TOX2	0.104401880244256	0.293946479319942	0.381041732451777
STAD (n=415)	BATF	0.114584424655142	0.0195477697730904	0.0400979892781342
STAD (n=415)	CTLA4	-0.125919228754483	0.0102387501467042	0.0225736223706865
STAD (n=415)	HAVCR2	-0.152696404346483	0.00181101108534655	0.00509631260198023
STAD (n=415)	ID3	0.0355243717344294	0.47045957239911	0.553804902135597
STAD (n=415)	IRF4	-0.18564576029872	0.000142608921225851	0.00052888076746011
STAD (n=415)	NR4A1	0.0261663711702999	0.595049670278651	0.665125379952185
STAD (n=415)	NR4A2	-0.0624262938039785	0.204397340579486	0.290314199890478
STAD (n=415)	NR4A3	-0.149935528065439	0.0021947023592907	0.00605435133597434
STAD (n=415)	PDCD1	-0.0898535614028018	0.0674542230051937	0.117948517120158
STAD (n=415)	PRDM1	-0.0280431088904111	0.568901208068513	0.641015445711001
STAD (n=415)	SOX4	0.0347486937717425	0.480211276824313	0.561416106516943
STAD (n=415)	TIGIT	-0.183796984921164	0.000166510076661534	0.000593921292550693
STAD (n=415)	TOX	-0.318021262223697	3.31170401232121e-11	3.09092374483313e-10
STAD (n=415)	TOX2	-0.203885945118266	2.85185160755301e-05	0.000123801310095324
TGCT (n=150)	BATF	-0.256052268989733	0.0015634104593088	0.00444531899677379
TGCT (n=150)	CTLA4	-0.402739677318992	3.23301578237674e-07	1.86648333827935e-06
TGCT (n=150)	HAVCR2	-0.250608471487622	0.00198042100894906	0.00551759087070385
TGCT (n=150)	ID3	0.506982532557003	3.58836586320045e-11	3.29423751375779e-10
TGCT (n=150)	IRF4	-0.361905862482777	5.3502271167909e-06	2.65143998708222e-05
TGCT (n=150)	NR4A1	-0.496813633329352	1.00415217759143e-10	8.39291372315225e-10
TGCT (n=150)	NR4A2	-0.17838837281657	0.0289567304607269	0.0555242301018074
TGCT (n=150)	NR4A3	-0.00822969909773768	0.920382965896831	0.942256784099132
TGCT (n=150)	PDCD1	-0.320026667851905	6.54542483409281e-05	0.000267550212196495
TGCT (n=150)	PRDM1	-0.485893595270901	2.92167726408179e-10	2.24128666833671e-09
TGCT (n=150)	SOX4	-0.242497888795058	0.00279074040934989	0.00723525291312936
TGCT (n=150)	TIGIT	-0.242793013022801	0.00275665750110063	0.00718013116565746
TGCT (n=150)	TOX	-0.283815280679141	0.000432209065584355	0.00138306900986994
TGCT (n=150)	TOX2	-0.254018400817814	0.00170880707920473	0.00483298971896288
THCA (n=509)	BATF	0.0645768067724549	0.145709112257937	0.220532710444445
THCA (n=509)	CTLA4	-0.0743418615041504	0.0938510176983776	0.155492810387845
THCA (n=509)	HAVCR2	-0.0724278461815061	0.102642960301473	0.165648581466354
THCA (n=509)	ID3	0.22248031649487	3.96287510089285e-07	2.26450005765305e-06
THCA (n=509)	IRF4	-0.280070560394868	1.25673542875977e-10	1.02810736921966e-09
THCA (n=509)	NR4A1	0.0773351154896293	0.0813194111321822	0.138838019006165
THCA (n=509)	NR4A2	-0.00141273665585487	0.974635975898631	0.97988536176523
THCA (n=509)	NR4A3	-0.00301069878436628	0.945978583104977	0.95968841764273
THCA (n=509)	PDCD1	0.0579611992874711	0.191706646483005	0.27456706401658
THCA (n=509)	PRDM1	-0.0339186931589603	0.44511821175885	0.533760596541661
THCA (n=509)	SOX4	0.144994918584169	0.00103607166540561	0.00315326159036491
THCA (n=509)	TIGIT	-0.10329112389763	0.0197606306878259	0.0403866904568704
THCA (n=509)	TOX	0.00541251046812862	0.903047535264308	0.933038043815522
THCA (n=509)	TOX2	0.0543575111420221	0.22085736188946	0.301658835751458
THYM (n=120)	BATF	0.350079866657407	8.87065146514016e-05	0.000352309561736063
THYM (n=120)	CTLA4	0.149253420376415	0.103736479398512	0.166453949751194
THYM (n=120)	HAVCR2	-0.105173970414612	0.252939854635502	0.337253139514002
THYM (n=120)	ID3	-0.352371692478644	7.91350340282431e-05	0.000316540136112973
THYM (n=120)	IRF4	0.00746579623584971	0.935498577901856	0.950778953947439
THYM (n=120)	NR4A1	-0.100527814431558	0.274626262032935	0.362713930986896
THYM (n=120)	NR4A2	-0.18872838391555	0.0389829891533791	0.0725264914481472
THYM (n=120)	NR4A3	-0.333627335231613	0.000196303953118091	0.00068279635867162
THYM (n=120)	PDCD1	-0.364573928745052	4.24509872614518e-05	0.000180095097472826
THYM (n=120)	PRDM1	-0.0349746510174318	0.704514109348616	0.772070256820401
THYM (n=120)	SOX4	-0.448732550871588	2.74430777471287e-07	1.61769721456759e-06
THYM (n=120)	TIGIT	0.0304812834224599	0.741031579841292	0.805781912060434
THYM (n=120)	TOX	-0.659004097506771	2.78481518671216e-16	5.03063388567357e-15
THYM (n=120)	TOX2	-0.357274810750747	6.18017350487993e-05	0.000254477732553879
UCEC (n=545)	BATF	-0.0598618675214433	0.162855341309854	0.239367430796636
UCEC (n=545)	CTLA4	-0.161487586797254	0.000152975744898786	0.000549143699636666
UCEC (n=545)	HAVCR2	0.00173819707532108	0.967706081811522	0.974667996069159
UCEC (n=545)	ID3	-0.135431895528333	0.00152942067150257	0.00439218244123815
UCEC (n=545)	IRF4	-0.109527196465149	0.0105043364945623	0.0230683468115879
UCEC (n=545)	NR4A1	-0.130413224515881	0.00228403763705121	0.00617903901810957
UCEC (n=545)	NR4A2	-0.254930270761741	1.56245867049677e-09	1.12176519933101e-08
UCEC (n=545)	NR4A3	-0.181008943101545	2.12666412087882e-05	9.6042895781624e-05
UCEC (n=545)	PDCD1	-0.0760446450851758	0.0761006829360457	0.130725099522042
UCEC (n=545)	PRDM1	-0.16845366899188	7.75538253734937e-05	0.000312447066252924
UCEC (n=545)	SOX4	-0.146288619668158	0.000613109705240709	0.00192888446592582
UCEC (n=545)	TIGIT	-0.0606237001443994	0.157560120206471	0.235918896565839
UCEC (n=545)	TOX	-0.066964886199342	0.118411780199856	0.184273733040407
UCEC (n=545)	TOX2	0.0325712912935085	0.447948297527828	0.534863638839198
UCS (n=57)	BATF	0.297575836142079	0.0245717991796969	0.0487950622008164
UCS (n=57)	CTLA4	0.211145500829848	0.114880788463295	0.181702214098272
UCS (n=57)	HAVCR2	0.0439460720767436	0.745489988625643	0.805935122838533
UCS (n=57)	ID3	0.220767435830957	0.0988892064324188	0.161451765603949
UCS (n=57)	IRF4	-0.230360383717916	0.0847220820806106	0.143770805954976
UCS (n=57)	NR4A1	-0.0221674876847291	0.869988494816617	0.912570925954427
UCS (n=57)	NR4A2	0.0922348975887996	0.494993987955944	0.575096749492383
UCS (n=57)	NR4A3	-0.160811511537464	0.23208762347605	0.313178479871297
UCS (n=57)	PDCD1	0.196655431682655	0.142598547812363	0.217589064781807
UCS (n=57)	PRDM1	0.081604874254602	0.546201652438194	0.62169293773453
UCS (n=57)	SOX4	0.254148301788955	0.05642720726497	0.100315035137724
UCS (n=57)	TIGIT	0.145125745397978	0.281428497923965	0.368488381235994
UCS (n=57)	TOX	0.0188618096966554	0.889243925051267	0.920474303195396
UCS (n=57)	TOX2	-0.0689007000259269	0.610562840969127	0.68110595805321
UVM (n=80)	BATF	0.0869132041579343	0.44332362807264	0.532749424293302
UVM (n=80)	CTLA4	-0.164982922147525	0.143612462183367	0.218540703322515
UVM (n=80)	HAVCR2	0.00046882325363338	0.996706911768395	0.997013144533037
UVM (n=80)	ID3	0.0605016408813877	0.593953904067622	0.665125379952185
UVM (n=80)	IRF4	-0.0748007501172058	0.509617553985106	0.589640145106734
UVM (n=80)	NR4A1	-0.139568682606657	0.216924692835932	0.299206472877147
UVM (n=80)	NR4A2	-0.304688232536334	0.00599620554308197	0.0138184160663617
UVM (n=80)	NR4A3	-0.305133614627285	0.0059194798699349	0.0136979699469568
UVM (n=80)	PDCD1	-0.0562983953620203	0.61988259719574	0.6901277424048
UVM (n=80)	PRDM1	-0.109634317862166	0.333000347331092	0.423696408493688
UVM (n=80)	SOX4	-0.159071729957806	0.158722832838402	0.23647619993522
UVM (n=80)	TIGIT	-0.0180895248224338	0.873460743413523	0.912570925954427
UVM (n=80)	TOX	-0.0414918305747045	0.714789809698768	0.781092311743881
UVM (n=80)	TOX2	-0.155438349742147	0.16857840617902	0.245843509011071
