# Supplementary material for: GSTP1 improves CAR-T cell proliferation and cytotoxicity to combat lymphoma
Source: Front Immunol. 2025 Sep 26;16:1665407. doi: 10.3389/fimmu.2025.1665407 (PMC12511145; doi:10.3389/fimmu.2025.1665407)
Supplement: Supplementary file 1 [file DataSheet1.zip › Raw date/Figure1/B/Healthy donors 1-45.xlsx]

## Sheet: Sheet1
	PD1				BLIMP1				GSTP1
	ΔCT	-ΔCT	2-ΔCT	results	ΔCT	-ΔCT	2-ΔCT	results	ΔCT	-ΔCT	2-ΔCT	results
H1	8.85374	-8.85374	0.00216152	1.08076	6.55247	-6.55247	0.0106539	0.532695	1.80303	-1.80303	0.286572	2.00601
H2	8.19859	-8.19859	0.0034039	1.70195	7.38751	-7.38751	0.00597225	0.298613	1.19002	-1.19002	0.438298	3.06808
H3	7.15045	-7.15045	0.00703881	3.5194	6.95653	-6.95653	0.00805148	0.402574	0.645586	-0.645586	0.639233	4.47463
H4	6.5551	-6.5551	0.0106346	5.31728	5.75709	-5.75709	0.0184902	0.924511	1.68166	-1.68166	0.311725	2.18207
H5	undetermined	undetermined	undetermined	undetermined	undetermined	undetermined	undetermined	undetermined	0.298796	-0.298796	0.81293	5.69051
H6	6.75099	-6.75099	0.00928428	4.64214	5.75709	-5.75709	0.0184902	0.924511	1.59747	-1.59747	0.330456	2.31319
H7	8.72566	-8.72566	0.0023622	1.1811	7.11366	-7.11366	0.00722064	0.361032	0.966017	-0.966017	0.511917	3.58342
H8	6.5792	-6.5792	0.0104584	5.22919	5.71669	-5.71669	0.0190154	0.950771	3.55992	-3.55992	0.0847925	0.593548
H9	7.8618	-7.8618	0.00429895	2.14947	5.01949	-5.01949	0.0308307	1.54153	2.30507	-2.30507	0.20235	1.41645
H10	9.75149	-9.75149	0.00116014	0.58007	7.26615	-7.26615	0.00649639	0.324819	2.25154	-2.25154	0.209999	1.47
H11	7.89052	-7.89052	0.00421423	2.10711	5.41195	-5.41195	0.0234877	1.17438	1.7834	-1.7834	0.290497	2.03348
H12	9.33431	-9.33431	0.00154914	0.774571	8.06792	-8.06792	0.00372662	0.186331	2.52129	-2.52129	0.174187	1.21931
H13	6.87561	-6.87561	0.00851598	4.25799	4.57564	-4.57564	0.0419369	2.09684	0.395247	-0.395247	0.760359	5.32252
H14	6.93407	-6.93407	0.00817782	4.08891	3.51979	-3.51979	0.0871842	4.35921	0.374077	-0.374077	0.771599	5.40119
H15	8.45924	-8.45924	0.00284128	1.42064	5.12975	-5.12975	0.0285622	1.42811	0.938073	-0.938073	0.521929	3.65351
H16	7.22008	-7.22008	0.00670715	3.35357	3.72493	-3.72493	0.0756283	3.78142	1.82507	-1.82507	0.282227	1.97559
H17	7.64395	-7.64395	0.00499966	2.49983	3.3964	-3.3964	0.0949688	4.74844	2.30102	-2.30102	0.202919	1.42044
H18	6.59744	-6.59744	0.0103269	5.16347	3.20276	-3.20276	0.108611	5.43055	1.56999	-1.56999	0.33681	2.35767
H19	6.58509	-6.58509	0.0104158	5.20788	4.63523	-4.63523	0.04024	2.012	-0.560328	0.560328	1.4746	10.3222
H20	8.00893	-8.00893	0.00388214	1.94107	4.86939	-4.86939	0.0342111	1.71055	0.0549615	-0.0549615	0.96262	6.73834
H21	8.39958	-8.39958	0.00296125	1.48062	4.87956	-4.87956	0.0339709	1.69854	0.0609194	-0.0609194	0.958653	6.71057
H22	7.98335	-7.98335	0.0039516	1.9758	5.41898	-5.41898	0.0233736	1.16868	0.735699	-0.735699	0.600527	4.20369
H23	7.83472	-7.83472	0.0043804	2.1902	4.73962	-4.73962	0.0374311	1.87156	2.01776	-2.01776	0.246942	1.72859
H24	8.52176	-8.52176	0.00272078	1.36039	5.21739	-5.21739	0.0268787	1.34394	2.02805	-2.02805	0.245187	1.71631
H25	10.263	-10.263	0.000813837	0.406919	5.9514	-5.9514	0.0161603	0.808016	1.6113	-1.6113	0.327303	2.29112
H26	7.95946	-7.95946	0.00401758	2.00879	4.19676	-4.19676	0.0545319	2.72659	1.91114	-1.91114	0.265882	1.86118
H27	10.7107	-10.7107	0.000596718	0.298359	5.76922	-5.76922	0.0183355	0.916774	1.29619	-1.29619	0.407199	2.85039
H28	7.68388	-7.68388	0.0048632	2.4316	4.17847	-4.17847	0.0552277	2.76138	0.87709	-0.87709	0.544464	3.81125
H29	9.56632	-9.56632	0.00131902	0.659509	6.74767	-6.74767	0.00930571	0.465285	1.51985	-1.51985	0.348722	2.44105
H30	9.64931	-9.64931	0.00124529	0.622643	6.8392	-6.8392	0.00873362	0.436681	1.11846	-1.11846	0.460585	3.2241
H31	8.93998	-8.93998	0.00203609	1.01805	4.55527	-4.55527	0.0425331	2.12665	1.173	-1.173	0.443497	3.10448
H32	9.09971	-9.09971	0.00182269	0.911346	4.19995	-4.19995	0.0544113	2.72057	1.00878	-1.00878	0.496968	3.47877
H33	9.40476	-9.40476	0.00147531	0.295063	6.41768	-6.41768	0.0116973	0.584864	1.31207	-1.31207	0.402743	2.8192
H34	8.8908	-8.8908	0.0021067	0.421341	6.08346	-6.08346	0.0147467	0.737335	1.1869	-1.1869	0.439245	3.07472
H35	8.39664	-8.39664	0.00296729	0.593459	5.84421	-5.84421	0.0174067	0.870336	0.571915	-0.571915	0.672723	4.70906
H36	8.33195	-8.33195	0.00310337	0.620674	7.01102	-7.01102	0.00775303	0.387651	1.53001	-1.53001	0.346275	2.42392
H37	8.70452	-8.70452	0.00239706	0.479412	5.70467	-5.70467	0.0191744	0.958722	1.77416	-1.77416	0.292365	2.04655
H38	7.85692	-7.85692	0.00431352	0.862703	5.93048	-5.93048	0.0163964	0.819819	1.59506	-1.59506	0.331008	2.31706
H39	8.21827	-8.21827	0.0033578	0.67156	4.95146	-4.95146	0.0323193	1.61596	0.732025	-0.732025	0.602058	4.21441
H40	9.92937	-9.92937	0.00102556	0.205113	6.97873	-6.97873	0.00792852	0.396426	1.34516	-1.34516	0.39361	2.75527
H41	7.34718	-7.34718	0.00614154	1.22831	2.00835	-2.00835	0.248558	12.4279	1.45396	-1.45396	0.365017	2.55512
H42	7.65217	-7.65217	0.00497127	0.994254	2.438	-2.438	0.184539	9.22697	1.58594	-1.58594	0.333109	2.33176
H43	7.6893	-7.6893	0.00484494	0.968988	2.69074	-2.69074	0.154884	7.74418	1.03662	-1.03662	0.48747	3.41229
H44	7.71698	-7.71698	0.00475289	0.950578	2.76914	-2.76914	0.146692	7.33461	0.82254	-0.82254	0.565445	3.95812
H45	7.80491	-7.80491	0.00447186	0.894371	3.30617	-3.30617	0.101098	5.05492	0.864567	-0.864567	0.549211	3.84448
					1.01699	-1.01699	0.494146	24.7073	0.864567	-0.864567	0.549211
					1.69889	-1.69889	0.308023	15.4012
					1.39386	-1.39386	0.380545	19.0272
					0.730981	-0.730981	0.602494	30.1247
					1.36538	-1.36538	0.388131	19.4066
					2.40888	-2.40888	0.188302	9.4151
					1.59711	-1.59711	0.330539	16.5269
			*200 normalized				*50 normalized				*7 normalizd
