# Supplementary material for: GSTP1 improves CAR-T cell proliferation and cytotoxicity to combat lymphoma
Source: Front Immunol. 2025 Sep 26;16:1665407. doi: 10.3389/fimmu.2025.1665407 (PMC12511145; doi:10.3389/fimmu.2025.1665407)
Supplement: Supplementary file 1 [file DataSheet1.zip › Raw date/Figure1/B/Patients 1-61.xlsx]

## Sheet: Sheet1
	PD1				BLIMP1				GSTP1
	ΔCT	-ΔCT	2-ΔCT	results	ΔCT	-ΔCT	2-ΔCT	results	ΔCT	-ΔCT	2-ΔCT	results
P1	9.81856	-9.81856	0.00110744	0.553719	5.55359	-5.55359	0.0212913	1.06456	1.96587	-1.96587	0.255984	1.79189
P2	9.60544	-9.60544	0.00128373	0.641864	5.15965	-5.15965	0.0279764	1.39882	2.15256	-2.15256	0.224914	1.5744
P3	10.1151	-10.1151	0.00090166	0.45083	5.49965	-5.49965	0.0221025	1.10512	2.45626	-2.45626	0.182218	1.27553
P4	8.8631	-8.8631	0.00214755	1.07377	4.6625	-4.6625	0.0394864	1.97432	2.63821	-2.63821	0.160628	1.12439
P5	7.77624	-7.77624	0.00456161	2.28081	4.49729	-4.49729	0.0442774	2.21387	2.10729	-2.10729	0.232082	1.62457
P6	9.24267	-9.24267	0.00165074	0.825369	6.86964	-6.86964	0.0085513	0.427565	3.70974	-3.70974	0.0764288	0.535002
P7	7.31021	-7.31021	0.00630096	3.15048	5.0972	-5.0972	0.0292138	1.46069	1.63816	-1.63816	0.321267	2.24887
P8	6.3382	-6.3382	0.0123598	6.17991	2.17571	-2.17571	0.221332	11.0666	3.46035	-3.46035	0.0908513	0.635959
9CD3-	8.43818	-8.43818	0.00288307	1.44154	4.53755	-4.53755	0.0430589	2.15294	3.59246	-3.59246	0.0829016	0.580311
9CD3+	7.55209	-7.55209	0.00532838	2.66419	2.88118	-2.88118	0.13573	6.78652	2.80724	-2.80724	0.142868	1.00008
P10	8.83104	-8.83104	0.0021958	1.0979	5.58078	-5.58078	0.0208938	1.04469	4.02063	-4.02063	0.0616125	0.431288
P11	5.79198	-5.79198	0.0180484	9.02422	3.25505	-3.25505	0.104745	5.23724	2.3695	-2.3695	0.193513	1.35459
P12	7.57536	-7.57536	0.00524313	2.62157	4.12356	-4.12356	0.0573699	2.86849	2.63783	-2.63783	0.160669	1.12469
P13	7.94488	-7.94488	0.00405839	2.02919	1.96909	-1.96909	0.255413	12.7707	2.91761	-2.91761	0.132346	0.926425
P14	5.42875	-5.42875	0.0232159	11.6079	2.49389	-2.49389	0.177527	8.87637	2.47662	-2.47662	0.179665	1.25766
P15	6.97421	-6.97421	0.00795343	3.97672	4.10559	-4.10559	0.0580892	2.90446	2.27128	-2.27128	0.207146	1.45002
P16	9.53226	-9.53226	0.00135053	0.675263	5.77103	-5.77103	0.0183125	0.915625	3.38906	-3.38906	0.0954534	0.668174
17CD3-	7.54368	-7.54368	0.00535952	2.67976	3.97833	-3.97833	0.0634459	3.1723	2.91585	-2.91585	0.132508	0.927554
17CD3+	6.7208	-6.7208	0.00948063	4.74031	4.70522	-4.70522	0.0383343	1.91672	2.49936	-2.49936	0.176855	1.23799
18CD3-	7.30909	-7.30909	0.00630586	3.15293	5.39563	-5.39563	0.0237549	1.18774	3.10214	-3.10214	0.116456	0.815195
18CD3+	5.75252	-5.75252	0.0185489	9.27444	4.18967	-4.18967	0.0548005	2.74002	2.13571	-2.13571	0.227556	1.59289
P19	9.18748	-9.18748	0.00171511	0.857555	5.49005	-5.49005	0.02225	1.1125	3.40697	-3.40697	0.0942759	0.659932
P20	9.22972	-9.22972	0.00166563	0.832815	6.60707	-6.60707	0.0102583	0.512913	2.81484	-2.81484	0.142118	0.994828
P21	9.3418	-9.3418	0.00154113	0.770563	5.77546	-5.77546	0.0182563	0.912817	2.83687	-2.83687	0.139964	0.97975
P22	9.84364	-9.84364	0.00108835	0.544176	6.07317	-6.07317	0.0148523	0.742614	2.50755	-2.50755	0.175854	1.23098
P23	8.00503	-8.00503	0.00389266	1.94633	4.36382	-4.36382	0.0485691	2.42846	1.39384	-1.39384	0.38055	2.66385
P24	8.27295	-8.27295	0.00323291	1.61646	4.53809	-4.53809	0.0430426	2.15213	1.94542	-1.94542	0.259639	1.81747
P25	7.14715	-7.14715	0.00705496	3.52748	5.4784	-5.4784	0.0224305	1.12152	1.94993	-1.94993	0.258829	1.81181
P26	7.60969	-7.60969	0.00511983	2.55992	4.83452	-4.83452	0.035048	1.7524	2.17667	-2.17667	0.221186	1.54831
27CD3-	7.13965	-7.13965	0.00709173	3.54586	4.87918	-4.87918	0.0339799	1.69899	1.7103	-1.7103	0.305597	2.13918
27CD3+	5.50363	-5.50363	0.0220416	11.0208	3.698	-3.698	0.0770535	3.85268	2.81938	-2.81938	0.141671	0.9917
28CD3-	7.07899	-7.07899	0.00739624	3.69812	4.40948	-4.40948	0.0470558	2.35279	2.49524	-2.49524	0.177361	1.24153
28CD3+	5.24708	-5.24708	0.0263312	13.1656	3.41854	-3.41854	0.0935227	4.67613	3.06427	-3.06427	0.119553	0.836873
29CD3-	9.03314	-9.03314	0.00190877	0.954385	5.26535	-5.26535	0.0259999	1.3	1.98862	-1.98862	0.25198	1.76386
29CD3+	6.45546	-6.45546	0.011395	5.69748	4.13511	-4.13511	0.0569127	2.84564	3.35953	-3.35953	0.0974274	0.681992
P30	7.66078	-7.66078	0.00494169	2.47084	5.25279	-5.25279	0.0262273	1.31136	1.71994	-1.71994	0.303562	2.12493
P31	5.22861	-5.22861	0.0266706	5.33411	3.49443	-3.49443	0.0887301	4.4365	2.34391	-2.34391	0.196976	1.37883
P32	6.83948	-6.83948	0.00873197	1.74639	4.46716	-4.46716	0.0452115	2.26058	2.7303	-2.7303	0.150695	1.05486
P33	4.60022	-4.60022	0.0412283	8.24565	3.07912	-3.07912	0.118329	5.91647	2.06489	-2.06489	0.239004	1.67303
P34	6.80719	-6.80719	0.00892962	1.78592	2.56776	-2.56776	0.168666	8.43328	2.60409	-2.60409	0.164471	1.1513
P35	8.86397	-8.86397	0.00214624	0.429248	0.9313	-0.9313	0.524386	26.2193	2.3215	-2.3215	0.200059	1.40042
P36	7.11507	-7.11507	0.00721359	1.44272	2.99608	-2.99608	0.12534	6.26701	2.92677	-2.92677	0.131509	0.920564
P37	4.41344	-4.41344	0.0469269	9.38538	1.29954	-1.29954	0.406257	20.3129	3.58084	-3.58084	0.0835719	0.585003
P38	7.83089	-7.83089	0.00439205	0.87841	2.49946	-2.49946	0.176843	8.84215	2.84315	-2.84315	0.139356	0.975492
P39	5.57428	-5.57428	0.0209881	4.19762	1.65835	-1.65835	0.316801	15.84	4.09861	-4.09861	0.0583708	0.408595
P40	6.18698	-6.18698	0.0137257	2.74513	1.64762	-1.64762	0.319166	15.9583	3.17024	-3.17024	0.111087	0.777606
P41	4.62971	-4.62971	0.0403942	8.07884	2.92101	-2.92101	0.132035	6.60175	2.66702	-2.66702	0.157452	1.10216
P42	4.66365	-4.66365	0.0394549	7.89097	3.91826	-3.91826	0.0661434	3.30717	2.72238	-2.72238	0.151524	1.06067
P43	4.07756	-4.07756	0.0592286	11.8457	3.21237	-3.21237	0.10789	5.39449	2.32197	-2.32197	0.199994	1.39996
P44	5.29936	-5.29936	0.0253942	5.07885	3.79295	-3.79295	0.0721452	3.60726	2.82136	-2.82136	0.141477	0.990342
P45	6.15078	-6.15078	0.0140745	2.81489	4.58091	-4.58091	0.0417838	2.08919	2.99773	-2.99773	0.125197	0.876379
P46	3.83728	-3.83728	0.0699622	13.9924	2.7123	-2.7123	0.152587	7.62935	2.99235	-2.99235	0.125664	0.879651
P47	6.76788	-6.76788	0.00917622	1.83524	3.24844	-3.24844	0.105226	5.26128	2.7885	-2.7885	0.144737	1.01316
P48	5.85295	-5.85295	0.0173016	3.46032	4.04769	-4.04769	0.0604676	3.02338	2.54781	-2.54781	0.171014	1.1971
P49	6.48337	-6.48337	0.0111767	2.23533	4.77227	-4.77227	0.0365935	1.82967	2.57415	-2.57415	0.167921	1.17545
P50	5.59578	-5.59578	0.0206776	4.13553	2.98271	-2.98271	0.126507	6.32536	2.09089	-2.09089	0.234736	1.64315
P51	6.98286	-6.98286	0.00790584	1.58117	5.01273	-5.01273	0.0309756	1.54878	4.45758	-4.45758	0.0455131	0.318591
P52	6.05628	-6.05628	0.0150272	3.00545	2.55214	-2.55214	0.170502	8.52511	1.98091	-1.98091	0.25333	1.77331
P53	6.06344	-6.06344	0.0149528	2.99056	2.53625	-2.53625	0.172391	8.61954	2.65007	-2.65007	0.159312	1.11519
P54	7.07802	-7.07802	0.00740123	1.48025	3.61213	-3.61213	0.0817789	4.08894	2.39074	-2.39074	0.190685	1.33479
P55	2.51503	-2.51503	0.174944	34.9888	2.6051	-2.6051	0.164356	8.21781	1.87111	-1.87111	0.273364	1.91354
P56	3.39118	-3.39118	0.0953135	19.0627	2.89144	-2.89144	0.134769	6.73843	1.91505	-1.91505	0.265163	1.85614
P57	3.30754	-3.30754	0.101002	20.2004	2.94138	-2.94138	0.130184	6.5092	1.935	-1.935	0.261521	1.83065
P58	3.3318	-3.3318	0.0993182	19.8636	2.73384	-2.73384	0.150326	7.51629	2.22452	-2.22452	0.21397	1.49779
P59	1.9912	-1.9912	0.251529	50.3058	1.81704	-1.81704	0.283802	14.1901	1.84636	-1.84636	0.278092	1.94665
P60	3.29812	-3.29812	0.101664	20.3328	2.44528	-2.44528	0.18361	9.1805	2.62667	-2.62667	0.161917	1.13342
P61	3.86101	-3.86101	0.0688207	13.7641	2.86907	-2.86907	0.136875	6.84375	1.97891	-1.97891	0.253682	1.77578
			*200 normalised				*50 normalised				*7 normalised
