# Supplementary material for: GSTP1 improves CAR-T cell proliferation and cytotoxicity to combat lymphoma
Source: Front Immunol. 2025 Sep 26;16:1665407. doi: 10.3389/fimmu.2025.1665407 (PMC12511145; doi:10.3389/fimmu.2025.1665407)
Supplement: Supplementary file 1 [file DataSheet1.zip › Raw date/Figure2/D/Expression of GSTP1(WB).xlsx]

## Sheet: Sheet1
		Relative fold
		Mock	Tex
		1.18	0.719
		0.99	0.638
		0.83	0.502
