# Supplementary material for: GSTP1 improves CAR-T cell proliferation and cytotoxicity to combat lymphoma
Source: Front Immunol. 2025 Sep 26;16:1665407. doi: 10.3389/fimmu.2025.1665407 (PMC12511145; doi:10.3389/fimmu.2025.1665407)
Supplement: Supplementary file 1 [file DataSheet1.zip › Raw date/Figure2/E/Transduction of shBLIMP1 in T cell.xlsx]

## Sheet: Sheet1
	shNT	shBLIMP1
	1	3.551
	1	3.802
	1	2.777
