# Supplementary material for: GSTP1 improves CAR-T cell proliferation and cytotoxicity to combat lymphoma
Source: Front Immunol. 2025 Sep 26;16:1665407. doi: 10.3389/fimmu.2025.1665407 (PMC12511145; doi:10.3389/fimmu.2025.1665407)
Supplement: Supplementary file 1 [file DataSheet1.zip › Raw date/Figure2/F/Raw date of dual-luciferase assay.xlsx]

## Sheet: Sheet1
	GSTP1：BLIMP1
	1:0			1:0.5			1:1			1:2.5			1:5			0:1
	56251	49367	51304	27506	29779	27506	9413	11324	8539	3289	3704	3119	2019	1757	1761	810	841	710
