# Supplementary material for: GSTP1 improves CAR-T cell proliferation and cytotoxicity to combat lymphoma
Source: Front Immunol. 2025 Sep 26;16:1665407. doi: 10.3389/fimmu.2025.1665407 (PMC12511145; doi:10.3389/fimmu.2025.1665407)
Supplement: Supplementary file 1 [file DataSheet1.zip › Raw date/Figure2/G/Raw date of ChIP-qPCR.xlsx]

## Sheet: Sheet1
	293T			T Cell
IgG	1	1	1	1	1	1
Blimp1（Relative fold)	2.59	3.04	2.815	13.07	10.02	16.09
