# Supplementary material for: GSTP1 improves CAR-T cell proliferation and cytotoxicity to combat lymphoma
Source: Front Immunol. 2025 Sep 26;16:1665407. doi: 10.3389/fimmu.2025.1665407 (PMC12511145; doi:10.3389/fimmu.2025.1665407)
Supplement: Supplementary file 1 [file DataSheet1.zip › Raw date/Figure3/B-C/qRT-PCR and WB (293T and T cell).xlsx]

## Sheet: Sheet1
293T	shGSTP1#NC	shGSTP1#1	shGSTP1#2	shGSTP1#3	q-PCR
	1	0.663845	0.457404	0.511108
	1	0.520034	0.279746	0.309255
	1	0.913811	0.617716	0.619657
T cell	shGSTP1#NC	shGSTP1#1	shGSTP1#2	shGSTP1#3
	1	0.535	0.34	0.68
	1	1.115	0.26	0.307
	1	1.04343	0.520394	0.841968
293T	shGSTP1#NC	shGSTP1#1	shGSTP1#2	shGSTP1#3	WB
	1	0.837707	0.631797	0.947413
	1	0.849312	0.60221	0.682369
	1	1.03496	0.785079	0.734917
T cell	shGSTP1#NC	shGSTP1#1	shGSTP1#2	shGSTP1#3
	1	0.628	0.48	1.45
	1	0.89	0.26	0.97
	1	0.83	0.34	1.16
