# Supplementary material for: GSTP1 improves CAR-T cell proliferation and cytotoxicity to combat lymphoma
Source: Front Immunol. 2025 Sep 26;16:1665407. doi: 10.3389/fimmu.2025.1665407 (PMC12511145; doi:10.3389/fimmu.2025.1665407)
Supplement: Supplementary file 1 [file DataSheet1.zip › Raw date/Figure4/A/CD4+CAR-T and CD8+CAR-T.xlsx]

## Sheet: Sheet1
		CD19 CAR-T			GSTP1 CAR-T			shGSTP1 CAR-T
	Tn	36	13.3	25	11.6	15.7	20.2	28.4	4.63	18.2
	TCM	25.4	38.7	24.9	18.6	22.6	27.5	35.3	37.7	48.6
	TEM	18.9	34.3	23.3	37.4	34	28.7	23.7	48.9	22.3
	TEMRA	19.7	13.7	26.7	32.4	27.7	23.6	12.6	8.8	11
		CD19 CAR-T			GSTP1 CAR-T			shGSTP1 CAR-T
	Tn	25.1	42.9	38.3	21	37	35.5	19	13.3	40.8
	TCM	19.5	16.6	14.5	12	8.66	17.5	34	32.6	33.6
	TEM	24.4	14.2	13	22.2	10.2	14.6	30.2	36.9	12.5
	TEMRA	31	26.3	34.1	44.8	44.2	32.3	16.9	17.3	13.2
