# Supplementary material for: GSTP1 improves CAR-T cell proliferation and cytotoxicity to combat lymphoma
Source: Front Immunol. 2025 Sep 26;16:1665407. doi: 10.3389/fimmu.2025.1665407 (PMC12511145; doi:10.3389/fimmu.2025.1665407)
Supplement: Supplementary file 1 [file DataSheet1.zip › Raw date/Figure5/B/The number of CAR-T cell in complete medium.xlsx]

## Sheet: Sheet1
	CD19 CAR-T	GSTP1 CAR-T	shGSTP1 CAR-T
	6.5	8.3	5.9
	6.7	8.1	5.8
	6.9	8.4	5.6
