# Supplementary material for: GSTP1 improves CAR-T cell proliferation and cytotoxicity to combat lymphoma
Source: Front Immunol. 2025 Sep 26;16:1665407. doi: 10.3389/fimmu.2025.1665407 (PMC12511145; doi:10.3389/fimmu.2025.1665407)
Supplement: Supplementary file 1 [file DataSheet1.zip › Raw date/Figure5/C/cell cycle.xlsx]

## Sheet: Sheet1
	CD19 CAR-T			GSTP1 CAR-T			shGSTP1 CAR-T
G0/G1	80.77	85.58	84.78	72.9	72.95	74.47	86.4	85.04	87.34
S	17.23	14.11	14.09	18.52	19.14	18.24	9.85	11.28	14.09
G2/GM	1.99	0.3	1.13	8.59	7.92	7.29	3.75	3.68	2.99
