# Supplementary material for: GSTP1 improves CAR-T cell proliferation and cytotoxicity to combat lymphoma
Source: Front Immunol. 2025 Sep 26;16:1665407. doi: 10.3389/fimmu.2025.1665407 (PMC12511145; doi:10.3389/fimmu.2025.1665407)
Supplement: Supplementary file 1 [file DataSheet1.zip › Raw date/Figure5/D/Apoptosis.xlsx]

## Sheet: Sheet1
	CD19 CAR-T	GSTP1 CAR-T	shGSTP1 CAR-T
	2.19	1.3	14.7
	2.34	1.31	12.7
	2.22	1.27	15.7
