# Supplementary material for: GSTP1 improves CAR-T cell proliferation and cytotoxicity to combat lymphoma
Source: Front Immunol. 2025 Sep 26;16:1665407. doi: 10.3389/fimmu.2025.1665407 (PMC12511145; doi:10.3389/fimmu.2025.1665407)
Supplement: Supplementary file 1 [file DataSheet1.zip › Raw date/Figure6/Raw date of A-E.xlsx]

## Sheet: A
	CD19 CAR-T	GSTP1 CAR-T	shGSTP1 CAR-T
	4528	2971	7538
	4779	2495	7703
	5684	2375	9516

## Sheet: B
GSSG	CD19 CAR-T	GSTP1 CAR-T	shGSTP1 CAR-T
	44.05	36.44	56.75
	47.45	36.44	59.3
	50	38.95	61
	CD19 CAR-T	GSTP1 CAR-T	shGSTP1CAR-T
GSH	70.88	88.05	45.24
	54.98	98.03	49.43
	53.37	85.33	46.92
	CD19 CAR-T	GSTP1 CAR-T	shGSTP1 CAR-T
GSSG/GSH	1.609	2.41	0.79
	1.15	2.69	0.83
	1.06	2.19	0.76

## Sheet: C
	Mock	CD19 CAR-T	GSTP1 CAR-T	shGSTP1 CAR-T
Daudi	461.4	660.42	977.02	408.72
	498.72	627.5	975.3	411.9
	424.08	693.36	978.72	396.28
	Mock	CD19 CAR-T	GSTP1 CAR-T	shGSTP1 CAR-T
K562	-44.67	-25.51	-24.78	-28.43
	-26.97	-28.92	-23.56	-28.92
	-28.68	-28.43	-28.68	-29.17

## Sheet: D
	Mock	CD19 CAR-T	GSTP1 CAR-T	shGSTP1 CAR-T
Daudi	224.96	402.84	769.2	132.24
	250.06	507.03	711.57	185.51
	241.87	589.05	752.18	181.87
	Mock	CD19 CAR-T	GSTP1 CAR-T	shGSTP1 CAR-T
K562	-14.06	-13.9	-13.9	-13.3
	-15.1	-25.4	-2.7	-39
	-45.1	-20.9	-34.5	-7.2

## Sheet: E
		MOCK			CD19 CAR-T			GSTP1 CAR-T			shGSTP1 CAR-T
Daudi	20	45.2	35.5	41.2	75.7	57.6	65	71.7	81.13	79.4	58.8	51.3	50.8
	10	31.3	32.2	24.5	59.4	53.7	45.4	63.9	56.4	66.7	28.16	33.2	36.6
	5	19.11	12.13	13.25	34.24	33.72	29.75	37.78	35.27	32.31	15.92	15.91	2251
	1	4.51	5.53	6.27	7.94	13.31	11.22	12.61	19.81	16.53	7.98	8.74	7.41
		Mock			CD19			GSTP1			shGSTP1 CAR
K562	20	13	12.8	19.3	12.9	18.5	17.1	15.4	17.2	18.7	16.9	17.3	19.1
	10	7.3	16.9	16.1	16.6	11.2	16.2	14.4	12.5	18.6	15.9	10.2	16.7
	5	10	10.8	13.6	10.31	11.27	9.8	10.1	14.8	14.7	10.3	11.5	10.35
	1	9.4	7.22	10.61	7.34	8.22	9.27	9.61	8.56	12.31	7.13	6.74	10.82
