# Supplementary material for: GSTP1 improves CAR-T cell proliferation and cytotoxicity to combat lymphoma
Source: Front Immunol. 2025 Sep 26;16:1665407. doi: 10.3389/fimmu.2025.1665407 (PMC12511145; doi:10.3389/fimmu.2025.1665407)
Supplement: Supplementary file 1 [file DataSheet1.zip › Raw date/Figure7/B-E/Total Flux.xlsx]

## Sheet: Sheet1
			PBS					shGSTP1 CAR-T					CD19 CAR-T					GSTP1 CAR-T
	Backside	14	42010000	63400000	108500000	58470000	15850000	15370000	224900000	116200000	90770000	154920000	85310000	31280000	16770000	137100000	199800000	148400000	313600000	55410000	14250000	144500000
		21	6195000000	3605000000	4802000000	5504000000	2045000000	1786000000	392000000	1089900000	905600000	5043000000	23580000	55280000	158300000	459300000	417000000	41030000	48590000	62410000	60460000	207100000
		28	24940000000		57870000000		14820000000	3891000000	18280000000	8693000000	8018000000	16560000000	32350000	78940000	552600000	1360000000	56430000	85130000	74480000	72900000	144800000
		35						7219000000		62560000000		15730000000	38190000	48150000	844400000	1509000000	1135000000	96570000	80100000	83410000	388100000
		42						15740000000						420000000	746600000	204100000	3472000000	860500000	93430000		382200000
		52											603600000	701200000		579400000	2865000000		315800000	61850000	243600000	569700000
		62											804800000	666900000		1327000000	3192000000		780300000		164200000	732200000
		72											218900000	2087000000					99800000	427900000	203100000	992500000
		82											837000000							422300000	510200000
			PBS					shGSTP1 CAR-T					CD19 CAR-T					GSTP1 CAR-T
	Belly	14	54260000	64070000	59250000	51780000	3165000	198100000	816200000	1162000000	271770000	206970000	4958000	11150000	40290000	26640000	148400000	9734000	12780000	61590000	10690000	148900000
		21	237400000	279300000	3996000000	3218000000	8324000000	292000000	2217000000	1189100000	1251600000	2306000000	59130000	38630000	204800000	305800000	427400000	62870000	68690000	58510000	12530000	198900000
		28	21090000000		36530000000		15260000000	718400000	28900000000	673600000	10400000000	88780000000	336000000	418700000	414600000	820600000	83470000	74530000	868100000	82870000	117300000	51450000
		35						5306000000		82200000000		14310000000	13960000	143420000	440300000	1906000000	1010900000	81020000	848100000	91260000	101900000	231700000
		42						15730000000					13720000	129360000	1521000000	1193000000	1838000000	786800000	92250000	306500000	372700000	199700000
		52											32280000			1592000000	2281000000	306800000	244400000	596900000	407500000	1078000000
		62											2205000000	2247000000		3660000000	8908000000		5555000000	631500000	479210000	5220000000
		72											1487000000	5464000000						583100000	494500000	6855000000
		82											1975000000							592100000	890500000
