# Supplementary material for: GSTP1 improves CAR-T cell proliferation and cytotoxicity to combat lymphoma
Source: Front Immunol. 2025 Sep 26;16:1665407. doi: 10.3389/fimmu.2025.1665407 (PMC12511145; doi:10.3389/fimmu.2025.1665407)
Supplement: Supplementary file 1 [file DataSheet1.zip › Raw date/Figure7/F-H/Residual of CAR-T.xlsx]

## Sheet: Sheet1
	CD19 CAR-T	GSTP1 CAR-T	shGSTP1 CAR-T
Peripheral blood	1.89	4.66	1.37
	3.11	7.11	2.62
	2.13	6.57	1.5
