# Supplementary material for: GSTP1 improves CAR-T cell proliferation and cytotoxicity to combat lymphoma
Source: Front Immunol. 2025 Sep 26;16:1665407. doi: 10.3389/fimmu.2025.1665407 (PMC12511145; doi:10.3389/fimmu.2025.1665407)
Supplement: Supplementary file 1 [file DataSheet1.zip › Raw date/Figure7/F-H/Survial of mice.xlsx]

## Sheet: Sheet1
	Days	PBS Group	shGSTP1 CAR-T	CD19 CAR-T	GSTP1 CAR-T
	21	1
	21	1
	28	1
	28	1
	28	1
	28		1
	28		1
	35		1
	35		1
	42		1
	42			1
	62			1
	62			1
	72			1
	85			1
	52				1
	72				1
	72				1
	102				1
	102				1
